# Supplementary material for: Conservative vs. surgical management of acute appendicitis in children with acute leukemia: a single-center retrospective case series
Source: Front Pediatr. 2026 Jan 12;13:1722697. doi: 10.3389/fped.2025.1722697 (PMC12833277; doi:10.3389/fped.2025.1722697)
Supplement: Supplementary file 1 [file Supplementaryfile1.xlsx]

## Sheet: Sheet1
Table 1 Clinical Characteristics and Inflammatory Marker Dynamics of the Study Cohort
Patients	Gender	Age (Years)	Leukemia Subtype	Treatment Phase	Main Symptoms	Other Symptoms	WBC (×10⁹/L)	PLT (×10⁹/L)	ANC(×10⁹/L)	CRP(mg/L)			PCT(ng/mL)			Treatment Method	Treatment Duration (Days)
										At Dx	D3	D6	At Dx	D3	D6
1	Female	9	AML	Induction	Abdominal pain, Fever	-	2.06	261	1.42	35.7	22	2.42	0.63	0.16	0.12	Conservative	9
2	Male	8	ALL	Induction	Abdominal pain, Fever	-	0.43	59	0.1	42.31	12.57	2.86	0.6	0.464	0.111	Conservative	11
3	Female	12	T-LBL	Maintenance	Abdominal pain	Diarrhea	0.66	13	0.25	233.8	68.48	4.51	1.15	0.65	0.15	Conservative	7
4	Male	6	ALL	Maintenance	Abdominal pain, Fever	-	1.95	41	0.79	28.8	11.57	2.5	0.233	0.18	0.13	Conservative	8
5	Male	7	ALL	Induction	Fever	Vomiting	0.9	55	0.12	33.29	22.2	4.38	0.48	0.19	0.21	Conservative	13
6	Female	4	T-LBL	Consolidation	Abdominal pain, Fever	-	0.6	65	0.01	127.91	64.5	11.3	0.54	0.36	0.11	Conservative	7
7	Male	10	AML	Induction	Abdominal pain	Diarrhea	0.33	8	0.01	81.63	70.2	13.79	0.46	0.27	0.195	Conservative	9
8	Male	7	ALL	Induction	Abdominal pain, Fever	-	8.48	95	4.85	116	84.5	4.42	0.72	0.242	0.13	Surgical	7
9	Male	7	ALL	Maintenance	Abdominal pain, Fever	-	3.65	263	3.22	144.6	76.16	17.5	0.52	0.35	0.12	Surgical	7
10	Female	13	AML	Consolidation	Abdominal pain	Vomiting	5.98	91	4.58	114	66.84	15.6	0.795	0.22	0.14	Surgical	7
Note: Data are presented as actual values. The time points for inflammatory markers are defined as: Dx (at diagnosis), D3 (3 days post-diagnosis), and D6 (6 days post-diagnosis). Abbreviations: Pt, Patient; F, Female; M, Male; ALL, acute lymphoblastic leukemia; AML, acute myeloid leukemia; T-LBL, T-lymphoblastic lymphoma; WBC, white blood cell count; PLT, platelet count; ANC, absolute neutrophil …
